# Supplementary material for: Climate Change Related Depression, Anxiety and Stress Symptoms Perceived by Medical Students
Source: Int J Environ Res Public Health. 2022 Jul 27;19(15):9142. doi: 10.3390/ijerph19159142 (PMC9332784; doi:10.3390/ijerph19159142)
Supplement: Supplementary file 1 [file ijerph-19-09142-s001.zip]

Archive with 1 entries (1 files):
- ijerph-1781597-supplementary.pdf
